# Supplementary material for: Patients with Crohn’s Disease Achieving Ustekinumab-Induced Remission Are Characterized by Increased Baseline IL-23 Receptor Expression on Lamina Propria Th1 Cells
Source: J Clin Med. 2026 Jul 10;15(14):5434. doi: 10.3390/jcm15145434 (PMC13412810; doi:10.3390/jcm15145434)
Supplement: Supplementary file 1 [file jcm-15-05434-s001.zip]

Archive with 1 entries (1 files):
- jcm-4353398-supplementary.pdf
